# Supplementary material for: Big data: Airway management at a university hospital over 16 years; a retrospective analysis
Source: PLoS One. 2022 Sep 20;17(9):e0273549. doi: 10.1371/journal.pone.0273549 (PMC9488754; doi:10.1371/journal.pone.0273549)
Supplement: S1 Data — (CSV) [file pone.0273549.s003.csv]

Year	Type	N	Total
2005	Oral intubation	15124	20063
2005	Nasal intubation	1846	20063
2005	Mask ventilation	187	20063
2005	Laryngeal mask	2096	20063
2005	Tracheal cannulla	163	20063
2005	Double lumen tube	138	20063
2005	Jet ventilation	125	20063
2005	Not evaluated	384	20063
2006	Oral intubation	14944	19801
2006	Nasal intubation	1668	19801
2006	Mask ventilation	197	19801
2006	Laryngeal mask	2159	19801
2006	Tracheal cannulla	185	19801
2006	Double lumen tube	107	19801
2006	Jet ventilation	137	19801
2006	Not evaluated	404	19801
2007	Oral intubation	14691	20533
2007	Nasal intubation	1783	20533
2007	Mask ventilation	255	20533
2007	Laryngeal mask	2997	20533
2007	Tracheal cannulla	176	20533
2007	Double lumen tube	85	20533
2007	Jet ventilation	127	20533
2007	Not evaluated	419	20533
2008	Oral intubation	15053	20893
2008	Nasal intubation	1828	20893
2008	Mask ventilation	180	20893
2008	Laryngeal mask	2704	20893
2008	Tracheal cannulla	270	20893
2008	Double lumen tube	113	20893
2008	Jet ventilation	130	20893
2008	Not evaluated	615	20893
2009	Oral intubation	14548	20623
2009	Nasal intubation	2010	20623
2009	Mask ventilation	217	20623
2009	Laryngeal mask	2891	20623
2009	Tracheal cannulla	245	20623
2009	Double lumen tube	147	20623
2009	Jet ventilation	100	20623
2009	Not evaluated	465	20623
2010	Oral intubation	14507	20530
2010	Nasal intubation	1928	20530
2010	Mask ventilation	259	20530
2010	Laryngeal mask	2846	20530
2010	Tracheal cannulla	237	20530
2010	Double lumen tube	124	20530
2010	Jet ventilation	157	20530
2010	Not evaluated	472	20530
2011	Oral intubation	14100	20270
2011	Nasal intubation	1938	20270
2011	Mask ventilation	239	20270
2011	Laryngeal mask	2944	20270
2011	Tracheal cannulla	305	20270
2011	Double lumen tube	107	20270
2011	Jet ventilation	157	20270
2011	Not evaluated	480	20270
2012	Oral intubation	13863	20076
2012	Nasal intubation	1659	20076
2012	Mask ventilation	236	20076
2012	Laryngeal mask	3175	20076
2012	Tracheal cannulla	269	20076
2012	Double lumen tube	135	20076
2012	Jet ventilation	164	20076
2012	Not evaluated	575	20076
2013	Oral intubation	14492	20564
2013	Nasal intubation	1561	20564
2013	Mask ventilation	220	20564
2013	Laryngeal mask	3102	20564
2013	Tracheal cannulla	247	20564
2013	Double lumen tube	197	20564
2013	Jet ventilation	159	20564
2013	Not evaluated	586	20564
2014	Oral intubation	13490	20728
2014	Nasal intubation	1490	20728
2014	Mask ventilation	308	20728
2014	Laryngeal mask	3886	20728
2014	Tracheal cannulla	318	20728
2014	Double lumen tube	168	20728
2014	Jet ventilation	133	20728
2014	Not evaluated	935	20728
2015	Oral intubation	13361	21355
2015	Nasal intubation	1290	21355
2015	Mask ventilation	412	21355
2015	Laryngeal mask	4552	21355
2015	Tracheal cannulla	304	21355
2015	Double lumen tube	185	21355
2015	Jet ventilation	129	21355
2015	Not evaluated	1122	21355
2016	Oral intubation	13582	22668
2016	Nasal intubation	1326	22668
2016	Mask ventilation	521	22668
2016	Laryngeal mask	5268	22668
2016	Tracheal cannulla	303	22668
2016	Double lumen tube	149	22668
2016	Jet ventilation	86	22668
2016	Not evaluated	1433	22668
2017	Oral intubation	14050	23800
2017	Nasal intubation	1354	23800
2017	Mask ventilation	570	23800
2017	Laryngeal mask	5459	23800
2017	Tracheal cannulla	309	23800
2017	Double lumen tube	108	23800
2017	Jet ventilation	70	23800
2017	Not evaluated	1880	23800
2018	Oral intubation	13589	23849
2018	Nasal intubation	1387	23849
2018	Mask ventilation	538	23849
2018	Laryngeal mask	5610	23849
2018	Tracheal cannulla	304	23849
2018	Double lumen tube	109	23849
2018	Jet ventilation	96	23849
2018	Not evaluated	2216	23849
2019	Oral intubation	12688	23028
2019	Nasal intubation	1332	23028
2019	Mask ventilation	562	23028
2019	Laryngeal mask	5855	23028
2019	Tracheal cannulla	318	23028
2019	Double lumen tube	122	23028
2019	Jet ventilation	73	23028
2019	Not evaluated	2078	23028
2020	Oral intubation	11736	21943
2020	Nasal intubation	1173	21943
2020	Mask ventilation	481	21943
2020	Laryngeal mask	6011	21943
2020	Tracheal cannulla	411	21943
2020	Double lumen tube	370	21943
2020	Jet ventilation	72	21943
2020	Not evaluated	1689	21943
