# Supplementary material for: Big data: Airway management at a university hospital over 16 years; a retrospective analysis
Source: PLoS One. 2022 Sep 20;17(9):e0273549. doi: 10.1371/journal.pone.0273549 (PMC9488754; doi:10.1371/journal.pone.0273549)
Supplement: S2 Data — (CSV) [file pone.0273549.s004.csv]

Year	From	N	Airway_manage_proc	Total
2005	General surgery	35	1930	1930
2006	General surgery	20	1830	1830
2007	General surgery	35	1933	1933
2008	General surgery	21	2316	2316
2009	General surgery	39	2335	2335
2010	General surgery	18	2191	2191
2011	General surgery	30	2340	2340
2012	General surgery	77	2489	2489
2013	General surgery	85	2567	2567
2014	General surgery	92	2597	2597
2015	General surgery	65	2341	2341
2016	General surgery	89	2505	2505
2017	General surgery	73	2286	2286
2018	General surgery	85	2185	2185
2019	General surgery	67	2015	2015
2020	General surgery	110	2173	2173
2005	Neurosurgery	5	1994	1994
2006	Neurosurgery	2	1790	1790
2007	Neurosurgery	1	1768	1768
2008	Neurosurgery	3	1658	1658
2009	Neurosurgery	6	1987	1987
2010	Neurosurgery	11	1955	1955
2011	Neurosurgery	15	1944	1944
2012	Neurosurgery	16	1890	1890
2013	Neurosurgery	20	1649	1649
2014	Neurosurgery	31	1684	1684
2015	Neurosurgery	29	1788	1788
2016	Neurosurgery	28	1887	1887
2017	Neurosurgery	37	1998	1998
2018	Neurosurgery	43	2058	2058
2019	Neurosurgery	43	2040	2040
2020	Neurosurgery	72	2176	2176
2005	Traumatology	507	2102	2102
2006	Traumatology	514	2351	2351
2007	Traumatology	703	2428	2428
2008	Traumatology	614	2271	2271
2009	Traumatology	591	2075	2075
2010	Traumatology	414	1872	1872
2011	Traumatology	500	1944	1944
2012	Traumatology	407	1688	1688
2013	Traumatology	674	2317	2317
2014	Traumatology	863	2566	2566
2015	Traumatology	800	2623	2623
2016	Traumatology	745	2589	2589
2017	Traumatology	592	2715	2715
2018	Traumatology	642	2913	2913
2019	Traumatology	714	2781	2781
2020	Traumatology	962	3291	3291
2005	Urology	568	1925	1925
2006	Urology	486	1922	1922
2007	Urology	546	1947	1947
2008	Urology	434	1955	1955
2009	Urology	399	1859	1859
2010	Urology	360	1601	1601
2011	Urology	407	1659	1659
2012	Urology	478	1858	1858
2013	Urology	555	1989	1989
2014	Urology	568	1973	1973
2015	Urology	428	1684	1684
2016	Urology	677	1771	1771
2017	Urology	661	2004	2004
2018	Urology	668	2146	2146
2019	Urology	741	2108	2108
2020	Urology	707	1947	1947
2005	Gynaecology	525	2049	2049
2006	Gynaecology	528	1959	1959
2007	Gynaecology	511	1972	1972
2008	Gynaecology	490	2178	2178
2009	Gynaecology	518	2066	2066
2010	Gynaecology	546	2125	2125
2011	Gynaecology	535	2019	2019
2012	Gynaecology	593	1971	1971
2013	Gynaecology	276	1795	1795
2014	Gynaecology	402	2024	2024
2015	Gynaecology	579	2209	2209
2016	Gynaecology	830	2679	2679
2017	Gynaecology	844	2902	2902
2018	Gynaecology	814	3009	3009
2019	Gynaecology	767	3052	3052
2020	Gynaecology	754	2655	2655
2005	Otorhinolaryngology	85	3075	3075
2006	Otorhinolaryngology	251	3073	3073
2007	Otorhinolaryngology	238	3123	3123
2008	Otorhinolaryngology	183	3177	3177
2009	Otorhinolaryngology	192	3118	3118
2010	Otorhinolaryngology	140	3104	3104
2011	Otorhinolaryngology	156	3001	3001
2012	Otorhinolaryngology	195	2912	2912
2013	Otorhinolaryngology	192	2878	2878
2014	Otorhinolaryngology	208	2595	2595
2015	Otorhinolaryngology	230	2681	2681
2016	Otorhinolaryngology	225	2666	2666
2017	Otorhinolaryngology	211	2620	2620
2018	Otorhinolaryngology	227	2609	2609
2019	Otorhinolaryngology	216	2531	2531
2020	Otorhinolaryngology	123	1896	1896
2005	Ophthalmology	126	961	961
2006	Ophthalmology	49	942	942
2007	Ophthalmology	468	1194	1194
2008	Ophthalmology	485	1179	1179
2009	Ophthalmology	653	1417	1417
2010	Ophthalmology	852	1703	1703
2011	Ophthalmology	834	1636	1636
2012	Ophthalmology	885	1629	1629
2013	Ophthalmology	794	1924	1924
2014	Ophthalmology	1181	1889	1889
2015	Ophthalmology	1797	2297	2297
2016	Ophthalmology	1886	2374	2374
2017	Ophthalmology	2122	2628	2628
2018	Ophthalmology	2195	2595	2595
2019	Ophthalmology	2248	2620	2620
2020	Ophthalmology	2085	2368	2368
2005	Dental, oral, maxillof. surgery	5	1122	1122
2006	Dental, oral, maxillof. surgery	10	1101	1101
2007	Dental, oral, maxillof. surgery	11	1188	1188
2008	Dental, oral, maxillof. surgery	9	1172	1172
2009	Dental, oral, maxillof. surgery	3	1216	1216
2010	Dental, oral, maxillof. surgery	14	1153	1153
2011	Dental, oral, maxillof. surgery	12	1203	1203
2012	Dental, oral, maxillof. surgery	15	1132	1132
2013	Dental, oral, maxillof. surgery	15	1186	1186
2014	Dental, oral, maxillof. surgery	27	1153	1153
2015	Dental, oral, maxillof. surgery	57	1151	1151
2016	Dental, oral, maxillof. surgery	32	1207	1207
2017	Dental, oral, maxillof. surgery	38	1207	1207
2018	Dental, oral, maxillof. surgery	44	1324	1324
2019	Dental, oral, maxillof. surgery	66	1337	1337
2020	Dental, oral, maxillof. surgery	63	1241	1241
2005	Cardiac surgery	21	2110	2110
2006	Cardiac surgery	14	2093	2093
2007	Cardiac surgery	37	2349	2349
2008	Cardiac surgery	28	2444	2444
2009	Cardiac surgery	40	2458	2458
2010	Cardiac surgery	38	2455	2455
2011	Cardiac surgery	32	2399	2399
2012	Cardiac surgery	83	2506	2506
2013	Cardiac surgery	70	2640	2640
2014	Cardiac surgery	105	2888	2888
2015	Cardiac surgery	82	3025	3025
2016	Cardiac surgery	111	3081	3081
2017	Cardiac surgery	130	3215	3215
2018	Cardiac surgery	141	2822	2822
2019	Cardiac surgery	221	2362	2362
2020	Cardiac surgery	179	2000	2000
2005	Medical diagnostics	0	89	89
2006	Medical diagnostics	0	127	127
2007	Medical diagnostics	0	107	107
2008	Medical diagnostics	5	139	139
2009	Medical diagnostics	7	134	134
2010	Medical diagnostics	38	299	299
2011	Medical diagnostics	26	369	369
2012	Medical diagnostics	24	306	306
2013	Medical diagnostics	58	339	339
2014	Medical diagnostics	103	487	487
2015	Medical diagnostics	141	613	613
2016	Medical diagnostics	214	856	856
2017	Medical diagnostics	392	1148	1148
2018	Medical diagnostics	336	1104	1104
2019	Medical diagnostics	343	1102	1102
2020	Medical diagnostics	503	1215	1215
2005	Orth	69	1265	1265
2006	Orth	77	1161	1161
2007	Orth	105	1100	1100
2008	Orth	131	1026	1026
2009	Orth	160	900	900
2010	Orth	134	861	861
2011	Orth	92	639	639
2012	Orth	107	644	644
2013	Orth	81	385	385
2014	Orth	NA	0	0
2015	Orth	NA	0	0
2016	Orth	NA	0	0
2017	Orth	NA	0	0
2018	Orth	NA	0	0
2019	Orth	NA	0	0
2020	Orth	NA	0	0
2005	Paediatric surgery	150	1113	1113
2006	Paediatric surgery	207	1146	1146
2007	Paediatric surgery	342	1118	1118
2008	Paediatric surgery	300	1063	1063
2009	Paediatric surgery	283	826	826
2010	Paediatric surgery	281	952	952
2011	Paediatric surgery	303	856	856
2012	Paediatric surgery	293	890	890
2013	Paediatric surgery	282	856	856
2014	Paediatric surgery	306	872	872
2015	Paediatric surgery	344	943	943
2016	Paediatric surgery	431	1053	1053
2017	Paediatric surgery	359	1077	1077
2018	Paediatric surgery	415	1084	1084
2019	Paediatric surgery	429	1080	1080
2020	Paediatric surgery	453	981	981
2005	Thoraxsurg	0	328	328
2006	Thoraxsurg	1	306	306
2007	Thoraxsurg	0	306	306
2008	Thoraxsurg	1	315	315
2009	Thoraxsurg	0	232	232
2010	Thoraxsurg	0	259	259
2011	Thoraxsurg	2	261	261
2012	Thoraxsurg	2	161	161
2013	Thoraxsurg	0	39	39
2014	Thoraxsurg	NA	0	0
2015	Thoraxsurg	NA	0	0
2016	Thoraxsurg	NA	0	0
2017	Thoraxsurg	NA	0	0
2018	Thoraxsurg	NA	0	0
2019	Thoraxsurg	NA	0	0
2020	Thoraxsurg	NA	0	0
