# Supplementary material for: Big data: Airway management at a university hospital over 16 years; a retrospective analysis
Source: PLoS One. 2022 Sep 20;17(9):e0273549. doi: 10.1371/journal.pone.0273549 (PMC9488754; doi:10.1371/journal.pone.0273549)
Supplement: S3 Data — (CSV) [file pone.0273549.s005.csv]

Year	Generation	N	Total_LAMA	Total
2005	First Generation	1668	1668	20063
2005	Second Generation	0	1668	20063
2006	First Generation	223	223	19801
2006	Second Generation	0	223	19801
2007	First Generation	5696	5696	20533
2007	Second Generation	0	5696	20533
2008	First Generation	3624	3669	20893
2008	Second Generation	0	3669	20893
2009	First Generation	4085	4108	20623
2009	Second Generation	0	4108	20623
2010	First Generation	3421	3766	20530
2010	Second Generation	310	3766	20530
2011	First Generation	3100	4339	20270
2011	Second Generation	1190	4339	20270
2012	First Generation	3203	4765	20076
2012	Second Generation	1540	4765	20076
2013	First Generation	3577	4706	20564
2013	Second Generation	1090	4706	20564
2014	First Generation	3335	5324	20728
2014	Second Generation	1960	5324	20728
2015	First Generation	2980	6762	21355
2015	Second Generation	3690	6762	21355
2016	First Generation	3309	7447	22668
2016	Second Generation	4081	7447	22668
2017	First Generation	3154	7734	23800
2017	Second Generation	4560	7734	23800
2018	First Generation	2418	7583	23849
2018	Second Generation	5100	7583	23849
2019	First Generation	2186	7234	23028
2019	Second Generation	5010	7234	23028
2020	First Generation	1492	8220	21943
2020	Second Generation	6720	8220	21943
