# Supplementary material for: Big data: Airway management at a university hospital over 16 years; a retrospective analysis
Source: PLoS One. 2022 Sep 20;17(9):e0273549. doi: 10.1371/journal.pone.0273549 (PMC9488754; doi:10.1371/journal.pone.0273549)
Supplement: S4 Data — (CSV) [file pone.0273549.s006.csv]

Year	From	N	Total_airway	Total_fiber
2005	Neurosurgery	43	20063	1251
2006	Neurosurgery	51	19801	1128
2007	Neurosurgery	54	20533	1116
2008	Neurosurgery	55	20893	1079
2009	Neurosurgery	69	20623	1244
2010	Neurosurgery	67	20530	1348
2011	Neurosurgery	60	20270	1401
2012	Neurosurgery	34	20076	1146
2013	Neurosurgery	52	20564	1102
2014	Neurosurgery	58	20752	1264
2015	Neurosurgery	78	21355	1326
2016	Neurosurgery	65	22668	1159
2017	Neurosurgery	74	23800	1078
2018	Neurosurgery	91	23849	1122
2019	Neurosurgery	65	23028	1070
2020	Neurosurgery	30	21943	1045
2005	Traumatology	57	20063	1251
2006	Traumatology	54	19801	1128
2007	Traumatology	40	20533	1116
2008	Traumatology	42	20893	1079
2009	Traumatology	36	20623	1244
2010	Traumatology	51	20530	1348
2011	Traumatology	45	20270	1401
2012	Traumatology	32	20076	1146
2013	Traumatology	45	20564	1102
2014	Traumatology	53	20752	1264
2015	Traumatology	51	21355	1326
2016	Traumatology	38	22668	1159
2017	Traumatology	21	23800	1078
2018	Traumatology	39	23849	1122
2019	Traumatology	38	23028	1070
2020	Traumatology	60	21943	1045
2005	Otorhinolaryngology	415	20063	1251
2006	Otorhinolaryngology	455	19801	1128
2007	Otorhinolaryngology	461	20533	1116
2008	Otorhinolaryngology	401	20893	1079
2009	Otorhinolaryngology	419	20623	1244
2010	Otorhinolaryngology	475	20530	1348
2011	Otorhinolaryngology	451	20270	1401
2012	Otorhinolaryngology	364	20076	1146
2013	Otorhinolaryngology	401	20564	1102
2014	Otorhinolaryngology	498	20752	1264
2015	Otorhinolaryngology	527	21355	1326
2016	Otorhinolaryngology	408	22668	1159
2017	Otorhinolaryngology	412	23800	1078
2018	Otorhinolaryngology	402	23849	1122
2019	Otorhinolaryngology	384	23028	1070
2020	Otorhinolaryngology	400	21943	1045
2005	Dental	oral	maxillof. surgery	211	20063	1251
2006	Dental	oral	maxillof. surgery	211	19801	1128
2007	Dental	oral	maxillof. surgery	208	20533	1116
2008	Dental	oral	maxillof. surgery	213	20893	1079
2009	Dental	oral	maxillof. surgery	373	20623	1244
2010	Dental	oral	maxillof. surgery	451	20530	1348
2011	Dental	oral	maxillof. surgery	488	20270	1401
2012	Dental	oral	maxillof. surgery	463	20076	1146
2013	Dental	oral	maxillof. surgery	433	20564	1102
2014	Dental	oral	maxillof. surgery	453	20752	1264
2015	Dental	oral	maxillof. surgery	476	21355	1326
2016	Dental	oral	maxillof. surgery	483	22668	1159
2017	Dental	oral	maxillof. surgery	461	23800	1078
2018	Dental	oral	maxillof. surgery	484	23849	1122
2019	Dental	oral	maxillof. surgery	493	23028	1070
2020	Dental	oral	maxillof. surgery	460	21943	1045
